# Supplementary material for: The Impact of Point-of-Care Blood C-Reactive Protein Testing on Prescribing Antibiotics in Out-of-Hours Primary Care: A Mixed Methods Evaluation
Source: Antibiotics (Basel). 2022 Jul 26;11(8):1008. doi: 10.3390/antibiotics11081008 (PMC9332095; doi:10.3390/antibiotics11081008)
Supplement: Supplementary file 1 [file antibiotics-11-01008-s001.zip]

Archive with 1 entries (1 files):
- antibiotics-1804379-supplementary.pdf
